# Supplementary material for: 18S rRNA V9 metabarcoding for diet characterization: a critical evaluation with two sympatric zooplanktivorous fish species
Source: Ecol Evol. 2016 Feb 19;6(6):1809–24. doi: 10.1002/ece3.1986 (PMC4801955; doi:10.1002/ece3.1986)
Supplement: Supplementary file 1 — Table S1. Fish hauls. Data on fish haul including date, local time, depth (both haul and bottom) are shown along with the number and length of analysed fish. [file ECE3-6-1809-s001.xlsx]

## Sheet: TableS1
	Target species	Sardine				Sprat
	Haul	A	B	C	D	E
	Date	2010-05-06	2010-05-09	2010-05-15	2010-05-16	2010-05-18
	Time of haul (local time)	18:56:00	19:12:00	14:29:00	23:50:00	19:50:00
	Haul depth (m)	17	70	35	15	53
	Bottom depth (m)	> 1000	100	48	40	67
	Fish sorted for metabarcoding (n)	18	16	18	12	20
	Total length (mm)	194 (185-207)	186 (175-203)	174 (138-198)	178 (160-213)	106 (99-115)
