# Supplementary material for: 18S rRNA V9 metabarcoding for diet characterization: a critical evaluation with two sympatric zooplanktivorous fish species
Source: Ecol Evol. 2016 Feb 19;6(6):1809–24. doi: 10.1002/ece3.1986 (PMC4801955; doi:10.1002/ece3.1986)
Supplement: Supplementary file 2 — Table S2. GenBank accession numbers, including origin details, for every taxon used for in silico testing of 18S rRNA V9 taxonomic resolution and, to create the local reference database. [file ECE3-6-1809-s002.xlsx]

## Sheet: TableS2
	Species		Accession numbers (GenBank)				Origin
	Clupea harengus	Atlantic herring	KP768123	KP768124			Present study (Celtic and Irish Sea)
	Sprattus sprattus	European sprat	KP768125	KP768126			Present study (Bay of Biscay and Celtic Sea)
	Sardina pilchardus	European pilchard (sardine)	KP768127	KP768128			Present study (Bay of Biscay and Celtic Sea)
	Engraulis encrasicolus	European anchovy	KP768129	KP768130			Present study (Bay of Biscay and Celtic Sea)
	Tomopteris spp.	Polychaeta	KP768131	KP768132			Present study (Bay of Biscay)
	Meganyctiphanes norvegica	Euphausiid	KP768133	KP768134			Present study (Bay of Biscay)
	Calanus helgolandicus	Copepod	KP768135				Present study (Bay of Biscay)
	Candacia armata	Copepod	KP768136				Present study (Bay of Biscay)
	Pleuromamma robusta	Copepod	KP768147	KP768148			Present study (Bay of Biscay)
	Paraeuchaeta gracilis	Copepod	KP768137	KP768138			Present study (Bay of Biscay)
	Paraeuchaeta tonsa/pseudotonsa	Copepod	KP768139				Present study (Bay of Biscay)
	Euchaeta acuta	Copepod	KP768140	KP768141			Present study (Bay of Biscay)
	Euchaeta hebes	Copepod	KP768142	KP768143			Present study (Bay of Biscay)
	Euchirella curticauda	Copepod	KP768144				Present study (Bay of Biscay)
	Euchirella rostrata	Copepod	KP768145	KP768146			Present study (Bay of Biscay)
	Undeuchaeta major	Copepod	KP768149	KP768150			Present study (Bay of Biscay)
	Undeuchaeta plumosa	Copepod	KP768151				Present study (Bay of Biscay)
	Acartia tonsa	Copepod	JX995285	JX995286	JX995287	JX995288	GenBank (Laakmann et al. 2013)
	Acartia bifilosa	Copepod	JX995289	JX995290	JX995291		GenBank (Laakmann et al. 2013)
	Centropages hamatus	Copepod	JX995292	JX995293	JX995294	JX995295	GenBank (Laakmann et al. 2013)
	Centropages typicus	Copepod	JX995296	JX995297	JX995298		GenBank (Laakmann et al. 2013)
	Eurytemora affinis	Copepod	JX995299	JX995300	JX995301		GenBank (Laakmann et al. 2013)
	Isias clavipes	Copepod	JX995302	JX995303	JX995304		GenBank (Laakmann et al. 2013)
	Anomalocera patersoni	Copepod	JX995305	JX995306	JX995307		GenBank (Laakmann et al. 2013)
	Temora longicornis	Copepod	JX995308	JX995309	JX995310		GenBank (Laakmann et al. 2013)
	Paracalanus parvus	Copepod	JX995311	JX995312	JX995313	JX995314	GenBank (Laakmann et al. 2013)
	Calanus helgolandicus	Copepod	JX995315	JX995316	JX995317	JX995318	GenBank (Laakmann et al. 2013)
	Pseudocalanus elongatus	Copepod	JX995319	JX995320	JX995321		GenBank (Laakmann et al. 2013)
	Pseudocalanus moultoni	Copepod	JX995322	JX995323	JX995324		GenBank (Laakmann et al. 2013)
	Meganyctiphanes norvegica	Euphausiid	DQ900731				GenBank (popset 117414780)
	Nyctiphanes simplex	Euphausiid	DQ900732				GenBank (popset 117414780)
	Tessarabrachion oculatum	Euphausiid	DQ900733				GenBank (popset 117414780)
	Bentheuphausia amblyops	Euphausiid	DQ900734				GenBank (popset 117414780)
	Thysanopoda aequalis	Euphausiid	DQ900735				GenBank (popset 117414780)
	Thysanoessa spinifera	Euphausiid	DQ900738				GenBank (popset 117414780)
	Nematobrachion flexipes	Euphausiid	DQ900740				GenBank (popset 117414780)
	Stylocheiron carinatum	Euphausiid	DQ900741				GenBank (popset 117414780)
	Oithona similis	Copepod	KF153700				GenBank
	Oncaea media	Copepod	AM114421				GenBank
	Oithona brevicornis	Copepod	JF288757				GenBank
	Oithona nana	Copepod	HQ008734				GenBank
	Temora stylifera	Copepod	GU969210				GenBank
	Euterpina acutifrons	Copepod	GU969212				GenBank
	Salpa fusiformis	Salp	HQ015409				GenBank
