# Supplementary material for: 18S rRNA V9 metabarcoding for diet characterization: a critical evaluation with two sympatric zooplanktivorous fish species
Source: Ecol Evol. 2016 Feb 19;6(6):1809–24. doi: 10.1002/ece3.1986 (PMC4801955; doi:10.1002/ece3.1986)
Supplement: Supplementary file 3 — Table S3. Synonymy between local and SILVA database. The herein generated sequences from local species (Sanger) were compared against SILVA database with BLASTN algorithm. Those hits covering at least 64 nucleotides of the 18S V9 region and with a 100% identity are shown. GenBank accession number and 18S V9 covered length (bp) are shown within brackets. [file ECE3-6-1809-s003.xlsx]

## Sheet: TableS3
Query	18S V9 length (bp)					SILVA 100% id. hit (accession number; aligned bp)
Clupea harengus	134					Carassius gibelio (EF189737; 95)
Candacia armata	127					Candacia discaudata (GU969145; 127)
						Candacia columbiae (AB625974; 113)
						Candacia bipinnata (AB625973; 112)
Calanus helgolandicus	127					Neocalanus cristatus (AF514344;127)
						Calanus finmarchicus (AF367719; 118)
						Cosmocalanus darwinii (GU969206; 103)
						Undinula vulgaris (GU969207; 102)
Pleuromamma robusta	127					Pleuromamma abdominalis (GU969183; 127)
						Pleuromamma antarctica (GU969185; 127)
